# Supplementary material for: Role of NKp46+ natural killer cells in house dust mite‐driven asthma
Source: EMBO Mol Med. 2018 Feb 15;10(4):e8657. doi: 10.15252/emmm.201708657 (PMC5887908; doi:10.15252/emmm.201708657)
Supplement: Supplementary file 2 — Table EV1 [file EMMM-10-e8657-s002.xls]

## Sheet: Sheet1
Figure	Figure 1 Panel C		Figure 1 Panel D		Figure 1 Panel E		Figure 1 Panel F, BAL data
Legend	A = Day 0, B = Day 0.5, C = Day 1.5, D = Day 3, E = Day 5
P-values	0.006	A-B	0.0571	A-B	0.5165	A-B	0.1189	B-C
	0.0008	A-C	0.0003	A-C	0.9904	A-C	0.0023	B-D
	0.1515	A-D	0.1124	A-D	0.374	A-D	0.0116	B-E
	0.4028	A-E	0.3012	A-E	0.9904	A-E	0.1375	C-D
	0.5501	B-C	0.1066	B-C	0.5308	B-C	0.3343	C-E
	0.1886	B-D	0.7651	B-D	0.8197	B-D	0.6032	D-E
	0.0558	B-E	0.495	B-E	0.5308	B-E
	0.0558	C-D	0.0558	C-D	0.3927	C-D
	0.0121	C-E	0.0295	C-E	>0,9999	C-E
	0.5501	D-E	0.6849	D-E	0.3927	D-E
Figure	Figure 1 Panel F, MLN data		Figure 1 Panel F, Lung data
Legend	A = Day 0, B = Day 0.5, C = Day 1.5, D = Day 3, E = Day 5
P-values	0.0077	A-B	0.0007	A-B
	0.7147	A-C	0.0679	A-C
	0.0418	A-D	0.0388	A-D
	0.0095	A-E	0.8288	A-E
	0.0291	B-C	0.1385	B-C
	0.5499	B-D	0.21	B-D
	0.8899	B-E	0.0006	B-E
	0.1131	C-D	0.8197	C-D
	0.0309	C-E	0.0527	C-E
	0.489	D-E	0.0304	D-E
Figure	Figure 3 panel B		Figure 3 panel C, 100 mg/mL		Figure 3 panel C, 200 mg/mL		Figure 3 panel C, 400 mg/mL
Legend	A = litt - PBS, B = litt HDM, C = NKp46-DTA - PBS, D = NKp46-DTA - HDM
P-values	0.0002	A-B	0.094	A-B	0.1889	A-B	0.0058	A-B
	0.6496	A-C	0.688	A-C	0.9289	A-C	0.905	A-C
	0.0045	A-D	0.0792	A-D	0.3818	A-D	0.0608	A-D
	0.0011	B-C	0.0325	B-C	0.226	B-C	0.0023	B-C
	0.4063	B-D	0.9014	B-D	0.6069	B-D	0.2883	B-D
	0.0161	C-D	0.0269	C-D	0.4396	C-D	0.0348	C-D
Figure	Figure 3 panel E, eosinophils		Figure 3 panel E, neutrophils		Figure 3 panel E, B cells		Figure 3 panel E, T cells
Legend	A = litt - PBS, B = litt HDM, C = NKp46-DTA - PBS, D = NKp46-DTA - HDM
P-values	<0,0001	A-B	0.4866	A-B	<0,0001	A-B	0.0009	A-B
	0.3956	A-C	0.4112	A-C	0.5057	A-C	0.7786	A-C
	<0,0001	A-D	0.4353	A-D	<0,0001	A-D	0.0007	A-D
	<0,0001	B-C	0.8389	B-C	<0,0001	B-C	0.0017	B-C
	0.4883	B-D	0.9139	B-D	0.8657	B-D	0.9225	B-D
	<0,0001	C-D	0.9182	C-D	<0,0001	C-D	0.0015	C-D
Figure	Figure 3 panel F, IgE		Figure 3 panel F, IgG1		Figure 3 panel G, IL-13		Figure 3 panel G, IL-5
Legend	A = litt - PBS, B = litt HDM, C = NKp46-DTA - PBS, D = NKp46-DTA - HDM
P-values	<0,0001	A-B	<0,0001	A-B	0.0192	A-B	0.0107	A-B
	0.9399	A-C	0.4738	A-C	0.9331	A-C	0.8976	A-C
	<0,0001	A-D	0.0001	A-D	0.0838	A-D	0.0321	A-D
	<0,0001	B-C	<0,0001	B-C	0.0304	B-C	0.0099	B-C
	0.6822	B-D	0.881	B-D	0.6028	B-D	0.7583	B-D
	<0,0001	C-D	<0,0001	C-D	0.1129	C-D	0.0286	C-D
Figure	Figure 3 panel G, IL-10		Figure 3 panel G, IL-17		Figure 3 panel G, IFNg		Figure 3 panel H, IL-13
Legend	A = litt - PBS, B = litt HDM, C = NKp46-DTA - PBS, D = NKp46-DTA - HDM
P-values	0.0119	A-B	0.6496	A-B	0.036	A-B	0.018	A-B
	0.9287	A-C	0.6463	A-C	0.7245	A-C	0.4077	A-C
	0.0321	A-D	0.395	A-D	0.1172	A-D	0.018	A-D
	0.0122	B-C	0.9821	B-C	0.0179	B-C	0.0012	B-C
	0.784	B-D	0.6788	B-D	0.6544	B-D	>0,9999	B-D
	0.0315	C-D	0.7058	C-D	0.0644	C-D	0.0012	C-D
Figure	Figure 3 panel H, IL-5		Figure 3 panel H, IL-10		Figure 3 panel H, IFNg		Figure 3 panel H, IL-17
Legend	A = litt - PBS, B = litt HDM, C = NKp46-DTA - PBS, D = NKp46-DTA - HDM
P-values	0.006	A-B	0.5193	A-B	0.0378	A-B	0.0658	A-B
	0.8838	A-C	0.2424	A-C	0.4651	A-C	0.4954	A-C
	0.0027	A-D	0.9257	A-D	0.0059	A-D	0.1448	A-D
	0.0095	B-C	0.0621	B-C	0.0045	B-C	0.0107	B-C
	0.7897	B-D	0.5632	B-D	0.4769	B-D	0.6891	B-D
	0.0044	C-D	0.1887	C-D	0.0004	C-D	0.03	C-D
Figure	Figure 4 panel B		Figure 4 panel C, eosinophils		Figure 4 panel C, Neutrophils		Figure 4 panel C, B cells
Legend	A = litt - PBS, B = litt HDM, C = NKp46-DTA - PBS, D = NKp46-DTA - HDM
P-values	0.9056	A-B	0.0002	A-B	<0,0001	A-B	<0,0001	A-B
	0.014	A-C	0.7296	A-C	0.8822	A-C	0.8822	A-C
	0.0003	A-D	0.0045	A-D	0.0065	A-D	0.0065	A-D
	0.0039	B-C	<0,0001	B-C	<0,0001	B-C	<0,0001	B-C
	<0,0001	B-D	0.2316	B-D	0.1131	B-D	0.1131	B-D
	0.4286	C-D	0.0012	C-D	0.0038	C-D	0.0038	C-D
Figure	Figure 4 panel C, T cells		Figure 4 panel D, IL-13		Figure 4 panel D, IL-10		Figure 4 panel D, IL-5
Legend	A = litt - PBS, B = litt HDM, C = NKp46-DTA - PBS, D = NKp46-DTA - HDM
P-values	0.0005	A-B	0.0003	A-B	0.0018	A-B	0.0007	A-B
	0.7111	A-C	>0,9999	A-C	>0,9999	A-C	0.909	A-C
	0.0031	A-D	0.0028	A-D	0.0022	A-D	0.0036	A-D
	<0,0001	B-C	0.0003	B-C	0.0018	B-C	0.0004	B-C
	0.487	B-D	0.3722	B-D	0.9312	B-D	0.5052	B-D
	0.0007	C-D	0.0028	C-D	0.0022	C-D	0.0023	C-D
Figure	Figure 4 panel D, IL-17		Figure 4 panel D, IFNg		Figure 4 panel E, IgE		Figure 4 panel E, IgG1
Legend	A = litt - PBS, B = litt HDM, C = NKp46-DTA - PBS, D = NKp46-DTA - HDM
P-values	0.0247	A-B	0.0043	A-B	<0,0001	A-B	<0,0001	A-B
	0.3933	A-C	0.6487	A-C	0.3363	A-C	0.5775	A-C
	0.0349	A-D	0.004	A-D	0.0008	A-D	0.0023	A-D
	0.001	B-C	0.0007	B-C	0.0006	B-C	0.0001	B-C
	0.8516	B-D	0.9729	B-D	0.1289	B-D	0.0681	B-D
	0.0017	C-D	0.0006	C-D	0.0255	C-D	0.0163	C-D
Figure	Figure 4 panel G		Figure 4 panel H, Eosinophils		Figure 4 panel H, Neutrophils		Figure 4 panel H, B cells
Legend	A = litt - OVA, B = litt OVA/alum, C = NKp46-DTA - OVA, D = NKp46-DTA - OVA/alum
P-values	0.225	A-B	0.0027	A-B	0.0022	A-B	0.0054	A-B
	0.0021	A-C	0.9093	A-C	0.9546	A-C	0.9093	A-C
	0.0007	A-D	0.0321	A-D	0.0305	A-D	0.0167	A-D
	0.0237	B-C	0.0017	B-C	0.0027	B-C	0.0036	B-C
	0.0108	B-D	0.3699	B-D	0.3447	B-D	0.7199	B-D
	>0,9999	C-D	0.0233	C-D	0.0356	C-D	0.0118	C-D
Figure	Figure 4 panel H ,T cells
Legend	A = litt - OVA, B = litt OVA/alum, C = NKp46-DTA - OVA, D = NKp46-DTA - OVA/alum
P-values	0.0028	A-B
	>0,9999	A-C
	0.0221	A-D
	0.0028	B-C
	0.4732	B-D
	0.0221	C-D
Figure	Figure 5 Panel B, Eosinophils		Figure 5 Panel B, Neutrophils		Figure 5 Panel B, B cells		Figure 5 Panel B, T cells
Legend	A = litt - DT - PBS, B = litt - DT - HDM, C = NKp46-DTR - PBS - PBS, D = NKp46-DTR - PBS - HDM, E = NKp46-DTR - DT - PBS, F = NKp46-DTR - DT - HDM
P-values	0.0195	A-B	0.474	A-B	0.0225	A-B	0.0461	A-B
	0.302	A-C	0.0236	A-C	0.2817	A-C	0.2395	A-C
	0.0123	A-D	0.6017	A-D	0.0697	A-D	0.0461	A-D
	0.756	A-E	0.2484	A-E	0.527	A-E	0.4984	A-E
	0.0313	A-F	0.3365	A-F	0.0089	A-F	0.0284	A-F
	0.0022	B-C	0.0032	B-C	0.0022	B-C	0.0035	B-C
	0.8607	B-D	0.1941	B-D	0.6232	B-D	>0,9999	B-D
	0.0203	B-E	0.071	B-E	0.0091	B-E	0.0161	B-E
	0.9307	B-F	0.7735	B-F	0.6539	B-F	0.7684	B-F
	0.0013	C-D	0.0586	C-D	0.0077	C-D	0.0035	C-D
	0.5188	C-E	0.3209	C-E	0.6913	C-E	0.6551	C-E
	0.0038	C-F	0.002	C-F	0.0008	C-F	0.0021	C-F
	0.0137	D-E	0.4563	D-E	0.0274	D-E	0.0161	D-E
	0.7993	D-F	0.1271	D-F	0.3592	D-F	0.7684	D-F
	0.0296	E-F	0.047	E-F	0.0038	E-F	0.01	E-F
Figure	Figure 5 Panel C		Figure 5 Panel D		Figure 5 Panel E, IgE		Figure 5 Panel E, IgG1
Legend	A = litt - DT - PBS, B = litt - DT - HDM, C = NKp46-DTR - PBS - PBS, D = NKp46-DTR - PBS - HDM, E = NKp46-DTR - DT - PBS, F = NKp46-DTR - DT - HDM
P-values	0.6636	A-B	0.6905	IL-5	<0,0001	A-B	0.0036	A-B
	0.579	A-C	0.8413	IL-10	0.8591	A-C	0.8678	A-C
	0.3663	A-D	>0,9999	IL-13	0.0053	A-D	0.0067	A-D
	0.0198	A-E	0.6905	IFNg	0.4984	A-E	0.8678	A-E
	0.0546	A-F	>0,9999	IL-17	0.0172	A-F	0.0071	A-F
	0.841	B-C			0.0016	B-C	0.0077	B-C
	0.6232	B-D			0.2468	B-D	0.8332	B-D
	0.0054	B-E			0.0084	B-E	0.0203	B-E
	0.0146	B-F			0.1599	B-F	0.92	B-F
	0.841	C-D			0.0274	C-D	0.0127	C-D
	0.0099	C-E			0.6551	C-E	0.7659	C-E
	0.0265	C-F			0.0592	C-F	0.0125	C-F
	0.0015	D-E			0.0909	D-E	0.0316	D-E
	0.0036	D-F			0.7633	D-F	0.92	D-F
	0.5055	E-F			0.1654	E-F	0.0305	E-F
Figure	Figure 5 Panel G		Figure 5 Panel H		Figure 5 Panel I		Figure 5 Panel J, IgE
Legend	A = litt - DT - PBS, B = litt - DT - HDM, D = NKp46-DTR - PBS - HDM, E = NKp46-DTR - DT - PBS, F = NKp46-DTR - DT - HDM
P-values	0.0143	A-B	0.2973	A-B	0.5476	IL-5	0.0637	A-B
	0.0143	A-D	0.9472	A-D	0.4206	IL-10	0.0063	A-D
	0.786	A-E	0.0119	A-E	0.3095	IL-13	0.9768	A-E
	0.0595	A-F	0.0066	A-F	0.5476	IFNg	0.0352	A-F
	>0,9999	B-D	0.3266	B-D	0.8413	IL-17	0.3789	B-D
	0.0111	B-E	0.1687	B-E			0.0915	B-E
	0.5718	B-F	0.1411	B-F			0.8015	B-F
	0.0111	D-E	0.0142	D-E			0.0123	D-E
	0.5718	D-F	0.0081	D-F			0.5296	D-F
	0.0438	E-F	>0,9999	E-F			0.0548	E-F
Figure	Figure 5 Panel J, IgG1
Legend	A = litt - DT - PBS, B = litt - DT - HDM, D = NKp46-DTR - PBS - HDM, E = NKp46-DTR - DT - PBS, F = NKp46-DTR - DT - HDM
P-values	0.0593	A-B
	0.0142	A-D
	0.587	A-E
	0.0381	A-F
	0.5716	B-D
	0.0221	B-E
	0.8504	B-F
	0.0049	D-E
	0.7061	D-F
	0.0138	E-F
Figure	Figure 6 Panel B, Eosinophils		Figure 6 Panel B, B cells		Figure 6 Panel B, T cells		Figure 6 Panel B, Neutrophils
Legend	A = b-gal - PBS, B = b-gal - HDM, C = a-NKG2D - HDM, D = a-NK1.1 - HDM, E = a-CD4 - HDM
P-values	0.0097	A-B	0.0363	A-B	0.4423	A-B	0.0025	A-B
	0.0011	A-C	0.0087	A-C	0.3256	A-C	0.0028	A-C
	0.0043	A-D	0.0143	A-D	0.454	A-D	0.01	A-D
	0.4288	A-E	0.2531	A-E	0.0187	A-E	0.6602	A-E
	0.3941	B-C	0.5028	B-C	0.7877	B-C	0.9773	B-C
	0.7833	B-D	0.6978	B-D	0.9702	B-D	0.557	B-D
	0.0005	B-E	0.0007	B-E	0.0006	B-E	0.0004	B-E
	0.5474	C-D	0.7602	C-D	0.7557	C-D	0.5474	C-D
	<0,0001	C-E	<0,0001	C-E	0.0003	C-E	0.0005	C-E
	0.0002	D-E	0.0002	D-E	0.0005	D-E	0.002	D-E
Figure	Figure 6 Panel C, Eosinophils		Figure 6 Panel C, B cells		Figure 6 Panel C, T cells		Figure 6 Panel C, Neutrophils
Legend	A = b-gal - PBS, B = b-gal - HDM, C = a-ASGM1 - HDM
P-values	0.0009	A-B	0.0038	A-B	0.4813	A-B	0.0535	A-B
	<0,0001	A-C	<0,0001	A-C	0.0121	A-C	0.0014	A-C
	0.2915	B-C	0.1372	B-C	0.0638	B-C	0.1781	B-C
Figure	Figure 6 Panel D, IL-5		Figure 6 Panel D, IL-13		Figure 6 Panel D, IL-10		Figure 6 Panel D, IFNg
Legend	A = b-gal - PBS, B = b-gal - HDM, C = a-ASGM1 - HDM
P-values	0.449	A-B	0.449	A-B	0.9139	A-B	0.4173	A-B
	0.705	A-C	0.9569	A-C	0.449	A-C	0.2561	A-C
	0.705	B-C	0.4821	B-C	0.3869	B-C	0.7456	B-C
Figure	Figure 6 Panel D, IL-17
Legend	A = b-gal - PBS, B = b-gal - HDM, C = a-ASGM1 - HDM
P-values	0.5164	A-B
	0.3304	A-C
	0.7456	B-C
Figure	Figure 7 Panel B		Figure 7 Panel C, IgE		Figure 7 Panel C, IgG1		Figure 7 Panel D, eosinophils
Legend	A = litt - PBS, B = litt - HDM, C = Klrk1-/- - PBS, D = Klrk1-/- - HDM
P-values	0.9716	A-B	0.0007	A-B	0.0004	A-B	0.0003	A-B
	0.0011	A-C	0.4203	A-C	>0,9999	A-C	0.5364	A-C
	0.0002	A-D	0.0022	A-D	0.0035	A-D	0.0026	A-D
	<0,0001	B-C	<0,0001	B-C	0.0002	B-C	<0,0001	B-C
	<0,0001	B-D	0.7069	B-D	>0,9999	B-D	0.5164	B-D
	0.9725	C-D	<0,0001	C-D	0.0022	C-D	0.0001	C-D
Figure	Figure 7 Panel D, B cells		Figure 7 Panel D, T cells		Figure 7 Panel D, Neutrophils		Figure 7 Panel E, IL-5
Legend	A = litt - PBS, B = litt - HDM, C = Klrk1-/- - PBS, D = Klrk1-/- - HDM
P-values	0.0001	A-B	0.0002	A-B	0.0006	A-B	0.0004	A-B
	0.8047	A-C	0.9671	A-C	0.7416	A-C	0.9336	A-C
	0.0012	A-D	0.0003	A-D	0.0004	A-D	0.0015	A-D
	<0,0001	B-C	<0,0001	B-C	<0,0001	B-C	0.0001	B-C
	0.5361	B-D	0.9399	B-D	0.7976	B-D	0.6687	B-D
	0.0002	C-D	0.0001	C-D	<0,0001	C-D	0.0006	C-D
Figure	Figure 7 Panel E, IL-10		Figure 7 Panel E, IL-13		Figure 7 Panel E, IL-17		Figure 7 Panel E, IFNg
Legend	A = litt - PBS, B = litt - HDM, C = Klrk1-/- - PBS, D = Klrk1-/- - HDM
P-values	0.0079	A-B	0.0003	A-B	0.001	A-B	0.6774	A-B
	0.691	A-C	0.7431	A-C	0.8875	A-C	0.09	A-C
	0.0105	A-D	0.001	A-D	0.0373	A-D	0.7474	A-D
	0.0211	B-C	0.0006	B-C	0.0003	B-C	0.0147	B-C
	0.934	B-D	0.7188	B-D	0.16	B-D	0.9172	B-D
	0.0272	C-D	0.0022	C-D	0.0195	C-D	0.0221	C-D
Figure	Figure EV4 Panel B, Eosinophils		Figure EV4 Panel B, Neutrophils		Figure EV4 Panel B, B cells		Figure EV4 Panel B, T cells
Legend	A = b-gal - PBS, B = b-gal - HDM, C = a-NKG2D - HDM, D = a-NK1.1 - HDM, E = a-CD4 - HDM
P-values	0.0015	A-B	0.0035	A-B	0.0013	A-B	0.0015	A-B
	0.0021	A-C	0.0002	A-C	0.0003	A-C	0.001	A-C
	0.0004	A-D	0.0001	A-D	0.0002	A-D	0.0001	A-D
	0.2378	A-E	0.2127	A-E	0.2511	A-E	0.294	A-E
	0.9216	B-C	0.3939	B-C	0.694	B-C	0.9216	B-C
	0.7183	B-D	0.3416	B-D	0.6462	B-D	0.5333	B-D
	0.0455	B-E	0.0945	B-E	0.0388	B-E	0.0331	B-E
	0.6462	C-D	0.9216	C-D	0.9477	C-D	0.5998	C-D
	0.0572	C-E	0.0116	C-E	0.0139	C-E	0.0258	C-E
	0.0182	D-E	0.0087	D-E	0.0116	D-E	0.0059	D-E
Figure	Figure EV4 Panel C, IL-13		Figure EV4 Panel C, IL-10		Figure EV4 Panel C, IL-5		Figure EV4 Panel C, IL-17
Legend	A = b-gal - PBS, B = b-gal - HDM, C = a-NKG2D - HDM, D = a-NK1.1 - HDM, E = a-CD4 - HDM
P-values	0.0622	A-B	0.2029	A-B	0.222	A-B	0.0418	A-B
	0.09	A-C	0.3183	A-C	0.1187	A-C	0.9459	A-C
	0.009	A-D	0.0176	A-D	0.0067	A-D	0.5642	A-D
	0.289	A-E	0.7132	A-E	0.3968	A-E	0.5304	A-E
	0.8654	B-C	0.7831	B-C	0.7345	B-C	0.0491	B-C
	0.4557	B-D	0.2708	B-D	0.1356	B-D	0.1447	B-D
	0.0045	B-E	0.1137	B-E	0.0443	B-E	0.0102	B-E
	0.36	C-D	0.1686	C-D	0.2488	C-D	0.6109	C-D
	0.0074	C-E	0.1871	C-E	0.0195	C-E	0.4889	C-E
	0.0004	D-E	0.0085	D-E	0.0006	D-E	0.2391	D-E
Figure	Figure EV4 Panel C, IFNg
Legend	A = b-gal - PBS, B = b-gal - HDM, C = a-NKG2D - HDM, D = a-NK1.1 - HDM, E = a-CD4 - HDM
P-values	0.684	A-B
	0.3598	A-C
	0.1859	A-D
	0.1806	A-E
	0.6109	B-C
	0.3598	B-D
	0.0842	B-E
	0.684	C-D
	0.027	C-E
	0.0093	D-E
Figure	Figure EV5 panel B, Eosinophils		Figure EV5 panel B, Neutrophils		Figure EV5 panel B, B cells		Figure EV5 panel B, T cells
Legend	A = litt - PBS, B = litt - HDM, C = Klrk1-/- - PBS, D = Klrk1-/- - HDM
P-values	0.0101	A-B	0.0113	A-B	0.011	A-B	0.0145	A-B
	0.9437	A-C	0.8324	A-C	0.9437	A-C	>0,9999	A-C
	0.0062	A-D	0.0099	A-D	0.0031	A-D	0.0031	A-D
	0.0028	B-C	0.0017	B-C	0.0058	B-C	0.006	B-C
	0.7743	B-D	0.9328	B-D	0.4683	B-D	0.3713	B-D
	0.0015	C-D	0.0014	C-D	0.0012	C-D	0.0009	C-D
Figure	Figure EV5 panel C		Figure EV5 panel D, IL-5		Figure EV5 panel D, IL-10		Figure EV5 panel D, IL-13
Legend			A = litt - PBS, B = litt - HDM, C = Klrk1-/- - PBS, D = Klrk1-/- - HDM
P-values	0.0002		0.2449	A-B	0.0418	A-B	0.0519	A-B
			0.7386	A-C	0.9799	A-C	0.9275	A-C
			0.0279	A-D	0.0295	A-D	0.0064	A-D
			0.0785	B-C	0.0202	B-C	0.0392	B-C
			0.0728	B-D	0.8068	B-D	0.1758	B-D
			0.0035	C-D	0.0131	C-D	0.0033	C-D
Figure	Figure EV5 panel D, IFNg		Figure EV5 panel D, IL-17		Figure EV5 panel E
Legend	A = litt - PBS, B = litt - HDM, C = Klrk1-/- - PBS, D = Klrk1-/- - HDM
P-values	0.0939	A-B	0.7717	A-B	0.2786	IgE
	0.4436	A-C	0.4513	A-C	0.7209	IgG1
	0.0069	A-D	0.1779	A-D
	0.3993	B-C	0.4862	B-C
	0.0751	B-D	0.0671	B-D
	0.0458	C-D	0.6228	C-D
Table 2: All exact p-values of the figures shown. The statistical tests used are described in the figure legends.
